# Supplementary material for: Fat body-specific reduction of CTPS alleviates HFD-induced obesity
Source: eLife. 2023 Sep 11;12:e85293. doi: 10.7554/eLife.85293 (PMC10495109; doi:10.7554/eLife.85293)
Supplement: Figure 5—source data 2. — Anti-mCh, anti-phosphorylated-Akt, and anti-total-Akt antibodies were used for the immunoblotting analysis. Alpha-tubulin was used as an internal control. [file elife-85293-fig5-data2.zip]

Archive with 5 entries (5 files):
- Figure 5-source data 2.tif
- Figure 5-source data 3.tif
- Figure 5-source data 4.jpg
- Figure 5-source data 5.tif
- Figure 5-source data 6.jpg
